# Supplementary material for: Pediatric Celiac Disease Patients Show Alterations of Dendritic Cell Shape and Actin Rearrangement
Source: Int J Mol Sci. 2021 Mar 8;22(5):2708. doi: 10.3390/ijms22052708 (PMC7962447; doi:10.3390/ijms22052708)
Supplement: Supplementary file 1 [file ijms-22-02708-s001.zip]

Archive with 3 entries (3 files):
- CTR.avi
- GFD-CD.avi
- Supplementart materials.docx
